# Supplementary material for: Free-ranging squirrels perform stable, above-branch landings by balancing using leg force and nonprehensile foot torque
Source: J Exp Biol. 2025 Apr 4;228(7):jeb249934. doi: 10.1242/jeb.249934 (PMC11993264; doi:10.1242/jeb.249934)
Supplement: Dataset 1. Extracted features from kinematics and force-torque data for each trial. This dataset contains extracted features described in the Feature Extraction section of Methods tabulated for each trial. The dataset is structure by trial, with each row representing one trial and each column repres [file jexbio-228-249934-Dataset1.xlsx]

## Sheet: Sheet1
Name	Gap Distance	Trial	Mass [kg]	Time to Peak Force [ms]	Hindfoot Touchdown [ms]	Settling Time [ms]	Peak Force [N]	Peak Force Angle [deg]	Peak Rod Torque [N-mm]	First Impulse [N-s]	Total Impulse [N-s]	Leg Length [mm]	Tilt Angle [deg]	Velocity Angle [deg]	Speed [m/s]	Body Length [mm]	Body Width [mm]	Body Inertia (a=1/2)	Body Inertia (a=2/3)	Body Pitch [deg]	Body Rotation Rate [deg/s]	Landing Error [mm]	Normalized Landing Error [%]	Angular Momentum [m^2/s]	Body Angular Momentum [m^2/s]	Body Angular Momentum Test	Total Angular Momentum [m^2/s]
name	gap	trial	m	t_1	t_hf	T	F_max	F_angle	T_max	J_0	J_T	r	tht_cg	tht_v0	v	BL_trial	BW_trial	I_body	I_body_test	gamma	omega	e_land	e_land_BL	L_cg	L_body	L_body_test	L_tot	Notes
Champion	50	1	0.7369	40.6667	112	363.134	15.7656	35.6098	-31.2926	1.0885	1.78792	186.14	42.981	32.975	1.5602	254.4	64.622	0.00565428	0.0218341	30.557	-16.98	-14.5423	-0.0553722	0.037184	-0.000837842	-0.00323535	0.0363462	ff detach
Champion	50	2	0.7369	16	126	278.341	15.7219	35.8893	64.4529	0.881597	1.2398	180.28	34.955	21.399	1.6523	245.78	60.617	0.00526364	0.0203656	26.143	-56.637	0.137021	0.000521729	0.0514511	-0.00260156	-0.0100657	0.0488495	under, ff re-attach
Champion	50	3	0.7369	18.6667	112	243.932	14.1089	36.3617	46.7306	0.948067	1.6962	197.25	38.898	31.098	1.7942	266.54	68.347	0.00621225	0.0239731	27.567	-2.7927	-17.7094	-0.0674314	0.0353937	-0.000151398	-0.000584247	0.0352423	under, ff re-attach, hf touch metal at T
Champion	50	4	0.7369	72	94	273.425	13.5352	34.9625	49.9208	0.763517	1.69826	202.66	41.008	31.325	1.5684	276.12	67.778	0.00664064	0.0257012	28.607	-113.8	-24.0059	-0.0914063	0.0393959	-0.00659477	-0.0255237	0.0328012	ff detach, very stable
Champion	50	5	0.7369	49	100	270.968	13.8192	28.9578	51.2068	0.73538	1.66016	204.6	41.199	31.364	1.4239	281.81	68.561	0.00691186	0.0267661	29.562	-81.163	-37.7086	-0.143582	0.03667	-0.00489554	-0.0189579	0.0317744	ff detach, reaches for nut
Champion	75	1	0.7369	34.3333	78	234.101	20.0526	36.0944	80.7846	1.30215	2.2133	197.37	38.786	33.575	2.2316	261	62.545	0.00592124	0.0229515	32.655	-97.28	-12.0684	-0.0459526	0.0294785	-0.00502671	-0.0194842	0.0244518	hf touch plastic
Champion	75	2	0.7369	31.6667	80	216.897	21.4933	35.7297	80.0765	1.31546	2.35819	199.87	37.891	32.796	2.1502	263.3	62.67	0.00602271	0.0233544	31.659	-103	-16.2391	-0.061833	0.0281245	-0.00541348	-0.020992	0.022711	hf touch plastic, ff re-attach
Champion	75	3	0.7369	10	90	266.052	26.8655	39.4722	-81.5703	1.74191	2.49212	187.02	42.834	38.195	2.3691	245.11	64.237	0.00526448	0.0202842	26.081	147.9	-7.3671	-0.0280515	0.0264063	0.00679471	0.0261802	0.033201	over, no detach
Champion	75	4	0.7369	36.3333	76	270.968	21.1713	35.0816	36.156	1.37936	2.41594	191.58	41.813	35.514	1.919	255.46	63.015	0.0056865	0.0220015	32.823	-84.701	-15.1649	-0.0577428	0.029724	-0.00420321	-0.0162625	0.0255208	clean, over?
Champion	75	5	0.7369	36.3333	78	213.21	20.2632	32.5906	108.747	1.21038	2.29537	203.6	38.874	35.485	1.9889	270.5	63.822	0.0063521	0.0246447	31.081	-115.41	-32.2065	-0.122632	0.0176399	-0.00639747	-0.0248207	0.0112424	under, hf touch plastic, ff re-attach
Champion	100	1	0.7369	31	54	210.753	27.2435	35.3814	131.384	1.27373	2.63395	206.64	39.928	40.282	2.5977	266.74	63.886	0.00618427	0.0239718	27.013	-49.818	-33.036	-0.12579	-0.00244394	-0.00268858	-0.0104216	-0.00513251	under, hf touch metal
Champion	100	2	0.7369	10.6667	62	241.475	30.5253	41.1836	-109.13	1.73199	3.05117	200.95	44.587	40.811	2.6066	258.68	61.391	0.00581183	0.0225407	31.097	91.42	-8.32647	-0.0317044	0.0254194	0.00463662	0.0179827	0.0300561	over, clean
Champion	100	3	0.7369	32	56	170.2	27.1607	35.8583	101.522	1.34866	2.98133	206.49	40.604	40.125	2.9712	263.59	64.34	0.0060487	0.0234186	28.496	-58.65	-21.0985	-0.0803361	0.00377961	-0.00309583	-0.0119861	0.00068378	under
Champion	100	4	0.7369	11	64	181.26	31.8361	40.1058	-70.901	1.76737	2.91571	198.34	44.271	38.911	2.7362	256.75	62.313	0.00573606	0.0222162	31.618	65.924	1.98584	0.00756143	0.0373573	0.00329993	0.0127809	0.0406572	over, ff re-attach
Champion	100	5	0.7369	31.6667	54	168.971	25.8753	35.52	147.957	1.13669	2.87183	211.43	39.175	35.703	3.1952	273.64	64.452	0.00649953	0.0252192	26.862	-117.9	-3.80512	-0.0144886	0.0301484	-0.00668718	-0.0259474	0.0234612	under, hf touch metal
Loop	50	1	0.7517	63.6667	142	494.624	17.2382	38.0748	-34.8367	1.58053	2.18669	210.45	38.278	22.777	1.8021	277.38	66.88	0.0066912	0.0259261	25.423	-145.89	12.5105	0.0439533	0.0761901	-0.00851877	-0.0330073	0.0676713	under, ff detach, stable
Loop	50	2	0.7517	63.3333	114	247.619	14.4117	41.6445	65.6679	1.08799	1.4972	207.4	33.025	20.454	1.8397	280.22	65.972	0.00681562	0.0264464	24.682	-170.15	-1.74079	-0.00611594	0.0624248	-0.0101201	-0.0392687	0.0523047	complete undershoot, large portion hf rests on metal
Loop	50	3	0.7517	38.6667	140	283.257	16.593	40.5662	19.9412	1.46991	1.90544	202.77	36.026	22.371	1.8654	275.62	66.636	0.00660805	0.0255997	25.479	-134.73	7.43529	0.0261225	0.0671228	-0.00776936	-0.0300986	0.0593535	stable, ff detach
Loop	50	4	0.7517	37	146	309.063	19.4624	42.4862	-29.1198	1.50817	2.02613	211.91	37.321	21.312	1.9568	295.45	70.642	0.00758612	0.0294088	25.761	-174.27	20.8158	0.0731324	0.0859643	-0.0115369	-0.0447247	0.0744274	stable, no detach
Loop	50	5	0.7517	39.6667	126	325.038	16.0976	40.946	64.4976	1.26403	2.01763	214.38	33.129	17.888	1.7776	293	68.778	0.00744973	0.028912	23.125	-145.63	3.97466	0.0139642	0.0753043	-0.00946758	-0.0367431	0.0658367	under, ff detach
Loop	75	1	0.7517	34.6667	96	320.123	24.2413	46.1435	53.0183	1.87806	2.36705	NaN	NaN	NaN	NaN	NaN	NaN	NaN	NaN	NaN	NaN	NaN	NaN	NaN	NaN	NaN	NaN	stable
Loop	75	2	0.7517	32.3333	112	275.883	25.6007	43.0889	40.6896	1.94061	2.49162	NaN	NaN	NaN	NaN	NaN	NaN	NaN	NaN	NaN	NaN	NaN	NaN	NaN	NaN	NaN	NaN	stable, ff detach
Loop	75	3	0.7517	33	100	306.605	24.6307	45.6994	45.6207	1.79868	2.39595	222.88	35.585	26.52	2.7096	299.58	68.65	0.00777357	0.0302106	21.923	62.17	11.8301	0.0415628	0.0715241	0.00421744	0.0163903	0.0757416	under, stable, ff detach
Loop	75	4	0.7517	33.6667	90	235.33	21.6024	43.8198	55.6866	1.55429	2.34703	NaN	NaN	NaN	NaN	NaN	NaN	NaN	NaN	NaN	NaN	NaN	NaN	NaN	NaN	NaN	NaN	under, no detachment
Loop	75	5	0.7517	33.3333	104	304.147	24.3936	42.5258	48.9479	1.85574	2.28944	NaN	NaN	NaN	NaN	NaN	NaN	NaN	NaN	NaN	NaN	NaN	NaN	NaN	NaN	NaN	NaN	stable
Loop	100	1	0.7517	30.6667	66	218.126	31.3537	37.8774	140.873	1.82331	2.88038	NaN	NaN	NaN	NaN	NaN	NaN	NaN	NaN	NaN	NaN	NaN	NaN	NaN	NaN	NaN	NaN	hf on rod side, ff re-attach
Loop	100	2	0.7517	31.3333	68	264.823	30.2509	41.5641	125.493	1.85911	2.83497	NaN	NaN	NaN	NaN	NaN	NaN	NaN	NaN	NaN	NaN	NaN	NaN	NaN	NaN	NaN	NaN	under, ff detach
Loop	100	3	0.7517	10.3333	58	432.919	38.8708	42.6974	-100.168	1.66464	2.53645	198.52	43.554	33.561	2.6669	270.61	64.84	0.00636525	0.0246727	21.601	71.569	20.7823	0.0730148	0.0690597	0.00397546	0.0154095	0.0730352	complete overshoot, completely unstable
Loop	100	4	0.7517	10.6667	64	163.354	34.8768	42.7262	-75.223	1.9134	2.95381	212.15	42.907	34.211	2.8498	285.19	68.065	0.00706733	0.0274007	25.273	-132.07	17.4618	0.061349	0.0687116	-0.0081453	-0.03158	0.0605663	over, hf re-attach
Loop	100	5	0.7517	12	74	243.932	33.7265	47.4268	73.3119	2.16673	2.92934	NaN	NaN	NaN	NaN	NaN	NaN	NaN	NaN	NaN	NaN	NaN	NaN	NaN	NaN	NaN	NaN	hf on rod side, ff detach
Snarky	50	1	0.7965	37.6667	152	277.112	15.5008	36.5461	-36.8895	1.33826	1.90994	210.63	36.641	23.84	1.8426	296.83	63.34	0.00759308	0.0296201	24.384	-221.06	1.69825	0.00607432	0.0684919	-0.0146479	-0.0571405	0.053844	stable, ff re-attach
Snarky	50	2	0.7965	11.3333	130	290.63	15.0633	41.785	78.0211	1.27024	1.73156	212.25	32.326	18.704	1.6301	303.58	63.22	0.00792987	0.0309701	21.95	-158.89	-13.4108	-0.0479681	0.0649033	-0.0109954	-0.0429424	0.0539079	ff and hf on rod side, bad readings
Snarky	50	3	0.7965	32.3333	136	313.978	15.7059	39.7663	16.8721	1.37508	1.91543	197.39	35.03	23.295	1.4413	274.05	64.053	0.00651504	0.0252909	25.307	-111.98	-29.413	-0.105205	0.0460877	-0.00636656	-0.0247145	0.0397212	turns to the right, would affect Tx
Snarky	50	4	0.7965	79.6667	122	294.316	14.4827	39.7434	106.019	1.18922	1.73138	197.59	32.093	20.496	1.5762	268.89	62.141	0.0062665	0.024342	22.659	-103.01	-20.6479	-0.0738538	0.0498673	-0.00563315	-0.0218818	0.0442341	under, hf on rod side, ff re-attach
Snarky	50	5	0.7965	81	128	289.401	15.8563	37.5129	81.1658	1.22233	1.70267	218.41	31.157	22.027	1.835	315.92	62.241	0.00855924	0.0335106	18.093	-208.05	-21.8314	-0.0780869	0.0506527	-0.01554	-0.0608411	0.0351128	hf touch plastic, ff re-attach
Snarky	75	1	0.7965	19.6667	100	251.306	27.7472	47.4687	69.823	1.89425	2.62189	210.93	33.084	26.811	2.2138	272.99	59.791	0.00643373	0.0250646	20.767	3.0801	-13.4209	-0.0480041	0.0406394	0.000172932	0.00067371	0.0408123	under, ff touch plastic, ff re-attach
Snarky	75	2	0.7965	31	112	261.137	27.1948	44.8195	-60.0093	2.28365	2.8854	202.24	35.941	25.386	2.2339	262.07	61.583	0.00596042	0.0231306	28.627	-113.8	8.7199	0.0311895	0.0659163	-0.00591925	-0.0229708	0.0599971	turns to the right, would affect Tx
Snarky	75	3	0.7965	31.3333	110	269.739	24.1682	42.4551	63.711	1.97163	2.75345	211.85	35.008	27.071	2.3805	276.52	62.431	0.00661554	0.0257314	27.589	-182.17	-0.0170321	-6.09207e-05	0.0554659	-0.010517	-0.040906	0.044949	under, ff re-attach
Snarky	75	4	0.7965	33	112	257.45	25.1319	43.9736	56.234	2.12116	2.79101	219.93	33.522	25.067	2.4204	294.21	64.825	0.00747594	0.0291158	25.302	-164.43	1.39496	0.00498951	0.0623406	-0.0107274	-0.0417789	0.0516132	ff re-attach
Snarky	75	5	0.7965	30.3333	100	253.763	25.1785	46.236	93.7907	1.934	2.70212	209.52	32.878	25.996	2.5215	275.25	61.976	0.00655361	0.0254943	24.123	-103.83	-1.635	-0.00584809	0.0504217	-0.00593815	-0.0231	0.0444836	under, ff touch plastic, ff re-attach
Snarky	100	1	0.7965	32.3333	64	198.464	28.9683	50.8765	120.394	1.73572	3.06777	210.12	30.351	27.596	2.9471	271.64	60.881	0.00638068	0.0248278	22.301	-91.928	-12.2444	-0.0437959	0.0237072	-0.00511873	-0.0199174	0.0185884	under, hf rests on metal
Snarky	100	2	0.7965	11.3333	70	234.161	39.2269	47.9548	-74.2088	2.38742	3.04517	203.99	37.218	31.965	2.5717	264.81	61.635	0.00608112	0.0236122	22.229	73.707	-5.17798	-0.0185207	0.0382553	0.00391147	0.0151877	0.0421667	over, hf on rod side, hf rests on metal
Snarky	100	3	0.7965	26.6667	74	220.584	27.5504	52.4209	291.4	1.80412	2.38563	209.3	31.131	31.612	2.766	272.85	60.188	0.00643034	0.0250421	24.967	-58.305	-30.4371	-0.108868	-0.00387101	-0.0032718	-0.0127416	-0.00714281	under, ff touch plastic, hf rests on metal
Snarky	100	4	0.7965	20	74	206.832	34.8059	49.0734	163.088	2.17532	3.02134	215.3	34.509	30.638	2.6778	271.9	62.619	0.00640587	0.0248883	26.588	59.207	-12.1912	-0.0436056	0.0310012	0.00330978	0.0128592	0.0343109	under, ff touch plastic, hf on rod side
Snarky	100	5	0.7965	29.3333	58	214.439	31.205	47.1377	297.822	1.53501	2.67497	212.9	31.38	30.472	2.7267	272.16	62.108	0.00641368	0.0249314	19.263	-115.87	-25.4261	-0.0909445	0.0073273	-0.00648523	-0.0252096	0.000842067	under, ff touch plastic, hf rests on metal
Tridot	50	1	0.6044	57.6667	122	282.028	11.6576	42.3258	61.6455	0.854612	1.298	203.29	28.89	19.056	1.8363	273.21	60.652	0.00645023	0.0251112	19.71	-129.82	-14.8481	-0.0542303	0.0385352	-0.00730742	-0.0284483	0.0312278	under, ff detach
Tridot	50	2	0.6044	51.3333	126	322.581	13.0628	41.5975	50.9751	0.809082	1.20476	206.27	33.265	23.269	1.3436	271.4	61.263	0.00637274	0.0247872	23.844	-10.019	-56.794	-0.207431	0.0290756	-0.000557183	-0.0021672	0.0285184	under, ff detach
Tridot	50	3	0.6044	59	120	427.035	12.3311	37.3303	53.9624	0.69265	1.24153	209.42	32.116	21.348	1.7085	267.15	62.804	0.00619395	0.0240362	21.565	-112.05	-18.9343	-0.0691544	0.0404027	-0.00605657	-0.0235031	0.0343461	under, ff detach
Tridot	50	4	0.6044	37.6667	132	376.651	12.4621	42.0272	30.2999	0.947816	1.26328	209.55	31.582	19.201	1.9499	281.87	62.225	0.00686289	0.0267256	23.041	-197.36	1.4795	0.00540365	0.0529508	-0.0118199	-0.0460292	0.0411309	under, ff detach
Tridot	50	5	0.6044	35.6667	108	304.147	12.4301	39.9408	66.7154	0.835887	1.41052	210.97	29.018	16.886	1.7793	283.88	62.261	0.00695793	0.0271049	19.363	-152.75	-11.2542	-0.041104	0.0476819	-0.00927489	-0.0361307	0.0384071	under, ff detach
Tridot	75	1	0.6044	17	90	240.246	17.1638	44.9802	92.3387	1.20996	1.65033	210.47	29.645	26.439	1.9476	267.79	59.924	0.00620039	0.0241283	25.874	-24.737	-40.8207	-0.149091	0.0138557	-0.00133848	-0.00520859	0.0125172	under, hf touch metal
Tridot	75	2	0.6044	18.6667	94	270.968	22.2362	46.8252	36.051	1.49199	1.91347	214.48	30.562	23.127	2.5193	272.43	60.609	0.00641443	0.024969	24.462	-117.53	-0.988536	-0.00361047	0.04226	-0.00657892	-0.0256092	0.0356811	under, ff re-attach
Tridot	75	3	0.6044	19.6667	90	262.366	21.3367	42.9958	160.698	1.30148	1.88479	215.91	28.213	24.576	2.3711	268.12	59.807	0.00621425	0.0241863	23.543	36.375	-23.1259	-0.0844638	0.019628	0.0019726	0.00767751	0.0216006	under, ff and hf touch metal
Tridot	75	4	0.6044	25.3333	92	266.052	20.4603	46.4248	196.729	1.33062	1.8318	217.12	27.271	23.922	2.5991	273.05	59.574	0.00643484	0.0250739	26.054	-41.789	-18.4885	-0.0675261	0.0199247	-0.00234664	-0.0091439	0.0175781	under, ff and hf touch metal, ff re-attach
Tridot	75	5	0.6044	20	86	270.968	19.0673	43.7588	112.515	1.28094	1.85769	216.21	27.98	23.958	2.1195	274.04	59.279	0.00647779	0.0252523	24.582	-54.283	-31.0717	-0.113484	0.0194266	-0.00306858	-0.0119622	0.016358	under, ff and hf touch metal, ff re-attach
Tridot	100	1	0.6044	16	78	237.788	27.3219	48.1802	111.638	1.69237	2.47932	NaN	NaN	NaN	NaN	NaN	NaN	NaN	NaN	NaN	NaN	NaN	NaN	NaN	NaN	NaN	NaN	under, hf touch metal, ff re-attach
Tridot	100	2	0.6044	16	84	242.703	29.4695	47.5567	98.2294	1.90296	2.57376	NaN	NaN	NaN	NaN	NaN	NaN	NaN	NaN	NaN	NaN	NaN	NaN	NaN	NaN	NaN	NaN	under, ff re-attach
Tridot	100	3	0.6044	21.3333	68	227.957	25.8264	44.3069	228.178	1.49125	2.23758	220.6	30.026	27.261	2.9086	278.83	59.587	0.00670076	0.0261373	22.443	-62.922	-14.7945	-0.0540346	0.0187076	-0.00367937	-0.0143519	0.0150282	under, ff and hf touch metal, ff re-attach
Tridot	100	4	0.6044	18.6667	78	252.535	29.4695	43.9349	192.671	1.67602	2.38803	NaN	NaN	NaN	NaN	NaN	NaN	NaN	NaN	NaN	NaN	NaN	NaN	NaN	NaN	NaN	NaN	under, ff touch metal, ff re-attach
Tridot	100	5	0.6044	17	90	301.69	28.9687	45.6482	-49.9497	2.13983	2.6565	NaN	NaN	NaN	NaN	NaN	NaN	NaN	NaN	NaN	NaN	NaN	NaN	NaN	NaN	NaN	NaN	stable, ff re-attach
